# Supplementary material for: A multimodal fusion model integrating Vision Transformer, radiomics, and clinical features for predicting bone metastasis in prostate cancer
Source: Front Oncol. 2026 Jul 6;16:1841761. doi: 10.3389/fonc.2026.1841761 (PMC13381310; doi:10.3389/fonc.2026.1841761)
Supplement: Supplementary file 1 [file DataSheet1.csv]

patient_id	age	L	W	H	tPSA	PV	PSAD	Grading	label
304_12	58	5	4	2.9	10	30.16	0.331564987	0	0
304_14	73	4.2	5.2	3.9	30.9	44.29152	0.697650476	0	1
304_15	74	4.8	4.3	3.9	26.7	41.85792	0.637872116	0	0
304_25	72	6.4	5.2	5.3	26.7	91.71968	0.291104374	1	1
304_30	84	5.8	5.3	5.9	1237	94.31032	13.11627402	1	1
304_32	74	5	3.8	4.4	106	43.472	2.438351123	1	1
304_5	61	4.4	3.8	3.9	535	33.90816	15.77791305	1	0
Sub005	64	4.7	4.8	5.6	530.94	65.69472	8.081928045	1	1
Sub007	79	4.3	2.5	3.3	55.62	18.447	3.01512441	1	1
Sub014	82	4	3.8	3.6	766.48	28.4544	26.9371345	0	1
Sub015	87	4.3	4	6.2	307.17	55.4528	5.539305499	1	1
Sub020	71	4.7	3.6	4	12.19	35.1936	0.346369795	1	1
Sub021	83	7.3	6.1	8	1000	185.2448	5.398262191	1	1
Sub024	83	4.9	3.6	5.7	760.46	52.28496	14.54452676	1	1
Sub030	78	5	3.7	3.8	10.95	36.556	0.299540431	0	0
Sub031	55	6.2	4.6	4.3	21.64	63.77072	0.339340688	0	0
Sub042	71	5.1	4	4.5	4	47.736	0.083794201	0	0
Sub047	43	4.3	3	2.8	8.98	18.7824	0.478107164	0	0
Sub053	69	4.8	3.8	4.2	17.14	39.83616	0.430262355	1	0
Sub059	73	5.1	3.7	4.2	6.711	41.21208	0.162840604	0	0
Sub061	77	5	3.7	6.1	9.82	58.682	0.167342626	1	0
Sub063	55	4.1	3	3	5.66	19.188	0.294976027	1	0
Sub065	91	5.1	5.1	4.4	416.23	59.51088	6.994183249	1	0
Sub067	76	4.5	3.2	3.5	16.47	26.208	0.628434066	1	0
Sub070	63	3.9	3	3.6	37.44	21.9024	1.709401709	1	1
Sub076	86	4.3	3.7	4.6	457.9	38.05672	12.0320406	1	1
Sub077	71	4.9	3	3.5	1000	26.754	37.3775884	1	1
Sub079	73	4.7	3.1	3.6	1000	27.27504	36.6635576	1	1
Sub085	78	4.9	3.3	4.3	3.65	36.15612	0.100951098	0	0
Sub086	74	4.7	2.8	3.7	7.61	25.31984	0.300554822	1	0
Sub087	80	4.9	3.3	2.9	26.86	24.38436	1.101525732	1	0
Sub089	58	4.6	3.7	3.7	4.16	32.74648	0.127036555	0	0
Sub091	73	4.6	2.9	3.6	14.4	24.97248	0.57663476	0	0
Sub099	73	4	2.2	3.2	10.8	14.6432	0.737543706	0	0
Sub102	79	5.3	4.2	4.5	178.65	52.0884	3.429746354	1	0
Sub103	77	4.3	3	3.9	168.93	26.1612	6.457272602	0	0
Sub107	58	4.1	3.5	3.6	7.01	26.8632	0.260951785	0	0
Sub111	72	6.4	4.5	5.3	100	79.3728	1.259877439	1	1
Sub120	76	4.7	3.8	4.6	9.85	42.72112	0.230565116	1	0
Sub122	83	5	2.9	4.2	15.345	31.668	0.484558545	0	0
Sub125	75	4.7	3.7	3.6	20.253	32.55408	0.622134	1	0
Sub127	54	4.6	3.4	3.6	30.733	29.27808	1.049693149	0	0
Sub129	72	4.8	3.2	3.1	7.906	24.76032	0.319301205	1	1
Sub132	67	4.6	3.3	3.4	45.588	26.83824	1.698621072	1	0
Sub139	79	4.5	3.4	4	73.611	31.824	2.313065611	1	1
Sub144	81	4.9	4.5	4.5	882.482	51.597	17.10335872	1	0
Sub146	68	4.4	3.3	3.2	86.784	24.16128	3.591862683	1	0
Sub148	75	4.7	3.9	4.1	76.712	39.07956	1.9629699	1	0
Sub149	77	5.4	3.1	2.9	8.154	25.24392	0.323008471	0	0
Sub156	74	4.3	3.5	3.2	20.481	25.0432	0.817826795	1	1
Sub159	78	5.5	4.8	4.1	15.8	56.2848	0.28071522	1	0
Sub161	73	4.7	3.1	3.2	10.2	24.24448	0.420714323	1	0
Sub169	60	4.6	3.7	4	99.702	35.4016	2.816313387	1	0
Sub173	68	4.6	3	3.7	15.605	26.5512	0.587732381	1	0
Sub175	52	5.2	3.7	4.8	94.579	48.02304	1.969450497	1	1
Sub181	68	4	2.5	2.9	6.36	15.08	0.421750663	1	0
Sub190	69	4.4	3.1	2.5	17.322	17.732	0.976877961	1	0
Sub193	73	4.7	3.1	3.5	14.1	26.5174	0.531726338	1	0
Sub203	80	4.2	2.9	3.5	10.883	22.1676	0.490941735	0	0
Sub205	77	5.8	4	3.6	5.095	43.4304	0.117314139	1	0
Sub221	77	4.5	3	3.5	25.08	24.57	1.020757021	1	0
Sub226	75	4.6	2.9	4.8	9.03	33.29664	0.271198535	0	0
Sub232	80	5.7	4.3	4	367.21	50.9808	7.202907761	1	0
Sub242	59	4.8	4	4.7	19.83	46.9248	0.422591039	1	1
Sub244	73	4.2	2.7	3	9.321	17.6904	0.526895944	1	0
Sub247	74	5.1	3.1	4.1	51.506	33.70692	1.52805418	1	1
304_1	77	6.4	3.5	4.7	11.6	54.7456	0.211889175	1	0
304_13	54	5.2	3.9	4.5	1.15	47.4552	0.024233382	1	1
304_16	75	4.9	4.5	3	53.6	34.398	1.55823013	1	0
304_17	74	4.2	7.1	5.5	15.61	85.2852	0.18303293	1	1
304_18	69	6.9	5.1	6	23.8	109.7928	0.216771956	1	0
304_19	70	5	3.6	4	1.3	37.44	0.034722222	1	0
304_2	80	5	3.9	3.89	39.09	39.4446	0.991010176	0	0
304_20	69	5.1	4.2	4	6.06	44.5536	0.136015945	1	0
304_21	60	4.9	4.8	4.5	30.5	55.0368	0.554174661	1	0
304_22	66	6.4	4.3	6.3	112.9	90.15552	1.252280504	0	0
304_23	75	4.7	5.1	5.3	648	66.06132	9.809068302	0	0
304_26	84	4.9	6.6	5	1523	84.084	18.11283954	0	0
304_28	69	6.2	4.6	5	23	74.152	0.310173697	1	0
304_29	65	4.6	3.7	2.6	17.83	23.01104	0.774845465	1	1
304_31	80	4.7	4.8	6.2	123	72.73344	1.691106594	0	0
304_6	40	5.5	4.9	4.7	100	65.8658	1.5182386	1	0
304_7	71	3.7	2.6	3.2	4.46	16.00768	0.278616264	1	0
304_8	70	5.6	4.2	3.6	4.55	44.02944	0.103339947	1	1
304_9	66	5.7	5.5	4.2	255.1	68.4684	3.725806357	1	1
Sub001	88	5.3	5	5.3	567	73.034	7.763507408	1	1
Sub002	60	3.9	2.9	4.5	334.4	26.4654	12.63536542	1	1
Sub003	82	4.9	4.2	4.7	1000	50.29752	19.88169596	1	1
Sub006	68	5.6	4.6	4.7	57.91	62.95744	0.919827744	1	1
Sub008	78	4.8	4.5	4.6	591.94	51.6672	11.45678496	1	1
Sub009	73	4.7	3.9	5.1	19.52	48.61116	0.401553882	1	1
Sub010	72	5.8	4.8	5.4	925.61	78.17472	11.84027266	1	1
Sub011	77	4.1	2.5	2.5	11.2	13.325	0.840525328	1	1
Sub012	60	5.2	3.8	3.8	136.47	39.04576	3.495129817	1	1
Sub013	83	4.7	4.4	5.2	462.6	55.91872	8.27272155	1	1
Sub016	72	5.5	4.6	6.6	241.88	86.8296	2.785685987	1	1
Sub017	80	5.7	5.3	7	18.76	109.9644	0.170600667	0	1
Sub018	76	4.2	2.8	3.9	62.55	23.84928	2.622720686	1	1
Sub019	71	6.6	5.3	6.2	424.46	112.77552	3.763760078	1	1
Sub022	69	4	3.6	4.7	91.62	35.1936	2.603314239	1	1
Sub023	81	4.5	3.2	4.9	169.77	36.6912	4.626995029	1	1
Sub025	81	5.3	3.8	5.3	54.26	55.50584	0.977554794	1	1
Sub026	65	3.6	4.6	3.7	291.86	31.86144	9.160289052	1	1
Sub027	74	4.3	3.1	3.8	11.1	26.34008	0.421411021	1	0
Sub028	61	5.1	4	4.3	5.66	45.6144	0.124083623	0	0
Sub029	75	4.8	3.9	4	7.88	38.9376	0.202375082	0	0
Sub032	72	5.3	4.2	4.3	4.88	49.77336	0.098044416	0	0
Sub033	62	6	4.7	4.9	7.31	71.8536	0.101734638	0	0
Sub034	74	4.5	2.7	3	4.69	18.954	0.247441173	0	0
Sub035	71	4.3	4.5	4.1	79.98	41.2542	1.938711695	1	0
Sub036	71	4.6	3.7	4.7	14.75	41.59688	0.354593902	1	0
Sub037	67	5.2	4.5	5	4.75	60.84	0.078073636	0	0
Sub038	81	6	4.5	6	8.69	84.24	0.103157645	0	0
Sub039	75	4.4	2.8	3.8	12.13	24.34432	0.498268179	1	0
Sub040	58	4.2	3.2	3.7	27.01	25.85856	1.044528388	1	0
Sub041	77	4.9	3.5	4.7	3.88	41.9146	0.092569176	1	0
Sub043	62	5.2	3.8	4.3	43.12	44.18336	0.975933021	1	0
Sub044	71	4.4	3.2	3.8	27.95	27.82208	1.004597787	0	0
Sub045	77	4.4	4	4.8	162.94	43.9296	3.709116404	1	0
Sub046	58	4.6	3.6	4	12.03	34.4448	0.349254459	1	0
Sub048	70	5.1	4.1	4.1	10.94	44.58012	0.245400865	1	0
Sub049	88	4.8	3.1	3.7	5.8	28.62912	0.202590928	1	0
Sub052	70	5.2	4.1	4.6	71.68	50.99744	1.40556075	0	0
Sub055	69	5.2	3.9	4.5	161.62	47.4552	3.405738465	1	0
Sub056	80	4.7	3.1	3.1	18.39	23.48684	0.782991667	0	0
Sub057	80	5.7	4.5	5.3	71.44	70.6914	1.01058969	1	0
Sub058	67	5	3.3	4	1.25	34.32	0.036421911	1	0
Sub060	76	4.4	3.1	4.8	26.87	34.04544	0.789239323	1	0
Sub062	75	5.1	3.1	4.8	74.98	39.46176	1.900067306	1	0
Sub064	84	4.5	3.5	4.3	11.15	35.217	0.316608456	1	0
Sub066	77	5.5	3.6	3.9	3.73	40.1544	0.092891439	1	0
Sub068	64	6.5	5.1	5.7	47.86	98.2566	0.487091961	1	0
Sub069	70	4.8	3.6	3.1	1000	27.85536	35.89973348	1	1
Sub071	70	4.5	4.9	4.6	6.01	52.7436	0.113947474	1	1
Sub072	71	5	4	5.5	676.2	57.2	11.82167832	1	1
Sub073	84	5.3	4.6	5.1	206	64.65576	3.186104378	1	1
Sub074	92	6	4.2	5	117.94	65.52	1.80006105	1	1
Sub075	65	4.2	3.1	5	17.68	33.852	0.522273425	1	1
Sub078	78	5.1	4	4.4	298.52	46.6752	6.395687646	1	1
Sub080	85	5.2	4.3	4.4	249.8	51.15968	4.882751417	1	1
Sub081	71	5	4.7	4	1000	48.88	20.45826514	1	1
Sub082	74	4	2.5	3.3	13.28	17.16	0.773892774	1	1
Sub083	77	4.3	3.3	3.7	28.79	27.30156	1.054518496	0	1
Sub084	67	4.8	3.6	4	9.6	35.9424	0.267094017	1	0
Sub088	67	4.4	2.7	3.7	11.83	22.85712	0.517563018	1	0
Sub090	70	5.3	3.7	4	9.5	40.7888	0.232907073	0	0
Sub092	55	4.2	2.9	3.8	16.54	24.06768	0.687228682	1	0
Sub093	77	6	4.5	4.9	17.97	68.796	0.261207047	1	0
Sub094	65	4.5	3.3	3.7	6.76	28.5714	0.236600237	0	0
Sub095	72	5	3.4	3.9	10.5	34.476	0.304559694	0	0
Sub096	69	4.1	3.1	3.8	153.8	25.11496	6.123840134	1	0
Sub097	69	5.9	4.1	4.7	41.34	59.12036	0.699251493	1	0
Sub098	88	3.4	2.4	4	15.16	16.9728	0.893193816	1	0
Sub100	80	4.8	4.4	4	13.99	43.9296	0.318464088	1	0
Sub101	77	3.8	2.4	2.8	4.26	13.27872	0.320814054	1	0
Sub104	66	4.9	3.3	4.1	1.99	34.47444	0.057723925	0	0
Sub105	81	6.2	5.9	6	16.84	114.1296	0.147551555	0	0
Sub106	70	4.5	3	4.2	16.71	29.484	0.566748067	1	0
Sub108	86	4.8	3.7	3.8	30.87	35.09376	0.879643561	1	0
Sub109	70	4.9	3	3.3	12.08	25.2252	0.478886193	0	0
Sub110	91	5.1	4.1	5.5	122.818	59.8026	2.053723417	0	1
Sub112	71	4.4	2.6	4.3	48.23	25.57984	1.885469182	1	0
Sub113	74	4.5	3.4	3.6	16.545	28.6416	0.577656276	1	0
Sub115	69	4.7	3.5	3.5	184.381	29.939	6.15855573	1	0
Sub117	69	5.3	4	4.5	6.746	49.608	0.135986131	1	0
Sub119	87	4.5	3.5	4.1	14.254	33.579	0.424491498	1	0
Sub123	62	4.6	3.6	3.7	7.459	31.86144	0.234107435	0	0
Sub131	68	4.7	3.7	4.1	86.121	37.07548	2.322855968	1	1
Sub133	71	4.9	4.1	5.2	9.323	54.32336	0.171620459	1	0
Sub134	67	3.8	2.7	3.1	963.008	16.53912	58.22607249	1	1
Sub135	67	4.5	3	2.9	6.149	20.358	0.302043423	1	0
Sub138	88	3.5	2.4	2.9	840.561	12.6672	66.35728496	1	1
Sub140	77	5.2	4.4	5.9	59.557	70.19584	0.848440591	0	0
Sub141	65	4.5	3.1	3.6	4.94	26.1144	0.189167662	1	0
Sub142	86	5.4	4.5	4.2	12.516	53.0712	0.235834125	1	0
Sub143	67	5.3	2.8	3	5.786	23.1504	0.249930887	0	0
Sub145	74	6.4	5	4.7	1000	78.208	12.78641571	1	1
Sub147	74	5	3	3.4	28.55	26.52	1.076546003	1	0
Sub151	76	4.3	2.9	2.9	10.488	18.80476	0.557731128	1	0
Sub152	89	4.8	4.5	4.5	7.744	50.544	0.153213042	1	1
Sub155	69	5.1	3	3.4	54.8	27.0504	2.025848047	1	0
Sub162	75	3.9	2.7	3.5	14.85	19.1646	0.774866159	1	0
Sub163	64	4.1	2.5	3.3	6.944	17.589	0.3947922	0	0
Sub164	70	4.7	3.8	3.8	15.39	35.29136	0.436084073	1	0
Sub165	80	8.1	7	9.8	100	288.9432	0.346088781	1	0
Sub168	64	4.2	3.2	3.7	876.764	25.85856	33.90614172	1	1
Sub170	83	4.7	4	4.6	205.906	44.9696	4.578782111	1	1
Sub172	63	3.6	2.8	2.7	189.445	14.15232	13.38614446	1	1
Sub174	71	4.4	3.1	3.5	17.369	24.8248	0.69966324	0	0
Sub176	73	4.9	3	2.6	83.008	19.8744	4.176629232	1	0
Sub182	78	5.2	3.6	4.6	440.857	44.77824	9.845340058	1	1
Sub184	69	4.5	2.9	3.3	891.039	22.3938	39.78953996	1	1
Sub185	66	4.5	2.9	2.9	23.028	19.6794	1.170157627	1	0
Sub186	70	6.1	4.8	5.9	16.96	89.83104	0.188798883	0	0
Sub187	80	4.8	3.7	3.5	62.01	32.3232	1.918436293	1	0
Sub188	71	4.8	2.9	2.8	33.951	20.26752	1.675143283	1	0
Sub189	70	5	3.8	3.7	6.49	36.556	0.177535835	1	1
Sub192	79	5.3	4.5	4.4	110.493	54.5688	2.024838369	0	0
Sub194	71	4.4	2.6	3.5	5.884	20.8208	0.282602013	0	0
Sub195	72	4.5	2.6	2.8	19.138	17.0352	1.123438527	1	0
Sub196	70	4.8	5.2	5.2	1000	67.49184	14.81660598	1	1
Sub197	69	4.8	2.7	2.9	17.2	19.54368	0.880079903	1	0
Sub199	89	3.8	2.7	2.6	21.147	13.87152	1.524490467	1	0
Sub200	79	5.6	4.5	4.6	62.37	60.2784	1.034698997	1	0
Sub206	77	7.2	6.2	5.4	100	125.34912	0.797771855	1	1
Sub207	75	4.7	3.6	3.8	65.282	33.43392	1.952567931	1	1
Sub208	83	6	4.3	3.6	19.617	48.2976	0.406169251	1	0
Sub211	74	5.3	3.2	4.1	8.225	36.15872	0.227469335	1	0
Sub212	73	5.6	3.7	3.9	10.41	42.02016	0.247738229	1	0
Sub213	79	3.8	2.8	3.6	28.8	19.91808	1.445922499	1	0
Sub215	76	4.4	3.3	3.8	9.053	28.69152	0.315528769	0	0
Sub216	69	5	3.2	4	34.209	33.28	1.027914663	0	0
Sub219	83	3.5	2.8	3.3	13.34	16.8168	0.793254365	0	0
Sub223	73	5.9	4.1	4.5	12.285	56.6046	0.217031831	0	0
Sub224	72	4.4	3	2.7	12.086	18.5328	0.652141069	1	0
Sub225	74	4.4	3	3.4	5.271	23.3376	0.2258587	0	0
Sub229	67	4.9	3	4	11.192	30.576	0.366038723	0	0
Sub231	78	4.8	3.5	4.2	13.651	36.6912	0.372051064	0	0
Sub237	74	5	3	3.6	1000	28.08	35.61253561	1	1
Sub243	73	4.1	2.6	3.6	20.939	19.95552	1.049283607	1	0
