# Supplementary material for: A multimodal fusion model integrating Vision Transformer, radiomics, and clinical features for predicting bone metastasis in prostate cancer
Source: Front Oncol. 2026 Jul 6;16:1841761. doi: 10.3389/fonc.2026.1841761 (PMC13381310; doi:10.3389/fonc.2026.1841761)
Supplement: Supplementary file 2 [file DataSheet2.csv]

label	rad_pred	vit_pred	clin_pred	split
0	0.031835100814863286	0.26397	0.03029	test
0	0.17480967082218096	0.23717	0.57451	test
0	0.003632704595091733	0.28604	0.65765	test
0	0.11216932539221576	0.20653	0.06986	test
0	3.961665447440984e-05	0.07265	0.10242	test
0	0.0007003146317847597	0.10896	0.12187	test
0	0.0006055216108230142	0.28827	0.0307	test
0	0.04655171259969781	0.07968	0.34554	test
0	0.51054775873382203	0.07914	0.09768	test
0	0.3820017235608422	0.39169	0.7582	test
0	0.007670001249092284	0.37423	0.15267	test
0	0.3366784220592539	0.32111	0.52832	test
0	0.1450551292309739	0.1468	0.62701	test
0	7.907972730715395e-05	0.26759	0.10896	test
0	0.629834225654101088	0.121678	0.2631	test
0	0.023563796412795854	0.19889	0.14838	test
0	4.577764613177325e-06	0.13093	0.06257	test
0	0.02102937161000649	0.22027	0.06433	test
0	0.7011593309070041136	0.07401	0.04871	test
0	0.4926157219113411	0.20048	0.4817	test
0	0.07257878999084724	0.2221	0.14153	test
0	0.43684269716101753	0.13168	0.05872	test
0	0.10219538211425576	0.74948	0.42971	test
0	0.0019156196264912104	0.06012	0.10738	test
0	0.07938398901781726	0.20229	0.23546	test
0	0.4113374888010092	0.53832	0.06434	test
0	0.22972271832536104	0.65721	0.22832	test
0	0.7291962202291006	0.24689	0.78588	test
0	0.4048630524725123	0.10493	0.52912	test
0	0.6638057326715365	0.73094	0.35748	test
0	0.01826911345589104	0.61506	0.03311	test
0	1.116412983615941e-06	0.64157	0.304	test
0	0.18798046261637535	0.55286	0.1799	test
0	0.1966021878970985	0.12634	0.35996	test
0	0.26261521840123697	0.07743	0.26489	test
0	0.5632511090136975	0.14699	0.14874	test
0	0.04396396584424683	0.41715	0.10707	test
0	0.07891362599302196	0.13364	0.22737	test
0	0.07414243227718327	0.0675	0.05818	test
0	0.00013427982711624396	0.0768	0.224	test
0	0.03678315712275437	0.10201	0.23771	test
0	0.04538320496715771	0.08996	0.1707	test
0	0.9109560319203063	0.43325	0.45976	test
0	0.1392380059257548	0.10577	0.15993	test
0	0.2796635309460614	0.21645	0.2233	train
0	0.1782418500727984	0.33262	0.23926	train
0	0.1697617021044732	0.01593	0.36565	train
0	0.0032106938191487928	0.15638	0.21225	train
0	0.0025874904927455397	0.11875	0.02779	train
0	0.22464010488784653	0.37392	0.26056	train
0	0.14021917407100187	0.18972	0.43414	train
0	0.03538578223753222	0.66427	0.08168	train
0	0.07684081078460958	0.70588	0.55487	train
0	0.10911075518606408	0.09933	0.92687	train
0	0.03461421100315299	0.02157	0.33436	train
0	0.12328528473335468	0.89392	0.21386	train
0	0.02905681269805458	0.03497	0.46519	train
0	0.10243221370918654	0.0441	0.10142	train
0	0.05507727164868518	0.0656	0.19152	train
0	0.2887914781541576	0.04282	0.03038	train
0	0.03347517632387968	0.0534	0.02643	train
0	0.030956813262389093	0.06669	0.03051	train
0	0.30105894971887137	0.2279	0.03863	train
0	0.031205384136288983	0.12075	0.00681	train
0	0.49764252369703493	0.62389	0.47706	train
0	0.0280586702630954	0.21112	0.37305	train
0	0.00884491026764765	0.02139	0.05477	train
0	0.026679210833003945	0.02309	0.06688	train
0	0.22072500053148367	0.04299	0.1674	train
0	0.2628112753238431	0.19259	0.21546	train
0	0.0009439060807477695	0.06071	0.31625	train
0	0.15478790460863479	0.20344	0.30348	train
0	0.3635198832755277	0.1551	0.02176	train
0	0.7565422680139348	0.70405	0.64454	train
0	0.08158397949238838	0.0207	0.24684	train
0	0.009313920179061474	0.02143	0.27063	train
0	0.2935674367473562	0.3455	0.15482	train
0	0.5517085801867366	0.71702	0.05061	train
0	0.15019464815070663	0.41749	0.4889	train
0	0.02337059396749351	0.51752	0.01029	train
0	0.2951104451042432	0.54433	0.46816	train
0	0.06104053340401342	0.03355	0.19003	train
0	0.2934900855279957	0.05673	0.37177	train
0	0.20408446476150346	0.07789	0.38641	train
0	0.07751027203531517	0.03802	0.28845	train
0	0.4328325401154744	0.04007	0.17996	train
0	0.6035198291914124	0.7862	0.409	train
0	0.8439005430153004	0.06083	0.23239	train
0	0.03313612925509918	0.03101	0.14921	train
0	0.15959918597054648	0.05122	0.02092	train
0	0.17463200877593263	0.12938	0.18858	train
0	0.07168978740757535	0.8033	0.33408	train
0	0.0015288176188931614	0.02287	0.0171	train
0	0.003727351444670066	0.02882	0.01881	train
0	0.43900886048183296	0.39408	0.50548	train
0	0.2800377342102387	0.08808	0.31547	train
0	0.4830636283317939	0.16756	0.20761	train
0	0.23273299523699553	0.15221	0.31027	train
0	0.0003534307975150078	0.09843	0.06362	train
0	0.0005808688257701355	0.08766	0.02029	train
0	0.40087008698795035	0.05315	0.07042	train
0	0.000541653143521369	0.20347	0.23793	train
0	0.4304178750435168	0.03053	0.24087	train
0	0.2889875825150443	0.26698	0.01023	train
0	0.0057183966938820965	0.10136	0.28507	train
0	0.18058490575993946	0.02496	0.18909	train
0	0.20272052523327772	0.03928	0.46286	train
0	0.11932019712590035	0.14673	0.29888	train
0	0.18653370254766488	0.32896	0.26168	train
0	0.04910073032569879	0.05338	0.01946	train
0	0.46076055374211705	0.23683	0.46187	train
0	0.02707935595355637	0.10732	0.08815	train
0	0.795297249274576	0.63132	0.10929	train
0	0.16907877965656196	0.03856	0.15259	train
0	0.10065046350830834	0.10714	0.29599	train
0	0.014183397706599652	0.03837	0.00631	train
0	0.0930349309889098	0.05384	0.13906	train
0	0.19125288591198003	0.0292	0.0912	train
0	0.11288068213502998	0.02693	0.16678	train
0	0.09275223255684181	0.04671	0.14714	train
0	0.01665612316138215	0.05034	0.00876	train
0	0.21993885823858556	0.11002	0.23533	train
0	0.8287247129269032	0.30346	0.16398	train
0	0.3035647093865798	0.0375	0.01494	train
0	0.5766011210873621	0.17687	0.15512	train
0	0.038003391943762836	0.0234	0.10141	train
0	9.238386590446351e-05	0.07016	0.06383	train
0	0.2942305152830779	0.03444	0.24609	train
0	0.15312017346648613	0.03324	0.10044	train
0	0.6412253580558211	0.35588	0.05757	train
0	0.049279290494164164	0.08478	0.01024	train
0	0.23831364160141744	0.07647	0.07845	train
0	0.12995326484003134	0.05442	0.08146	train
0	0.2751170602572373	0.14988	0.08487	train
0	0.07148021382548599	0.23573	0.3773	train
0	0.0006108039854703601	0.02187	0.18432	train
0	0.14352614950270923	0.1098	0.19011	train
0	0.0032689753818721215	0.01642	0.18779	train
0	0.19395099690225961	0.07976	0.19458	train
0	0.16347922422206726	0.05375	0.01938	train
0	0.088246787359442	0.12529	0.02211	train
0	0.035959815814382616	0.14627	0.0129	train
0	0.0834980320962133	0.02737	0.02766	train
0	0.3996423986939237	0.67376	0.08292	train
0	0.016348623892709104	0.02492	0.01157	train
0	0.456283389716438	0.28215	0.01761	train
0	0.04302583461322669	0.08701	0.02662	train
0	0.13636052229879753	0.08103	0.15515	train
1	0.5161732719230365	0.43445	0.06844	test
1	0.4677195218430686	0.53917	0.57654	test
1	0.620177653859709415	0.50194	0.89839	test
1	0.414788137402428233	0.66216	0.44043	test
1	0.9533678461835827	0.65491	0.79955	test
1	0.4269819911525653	0.58954	0.2497	test
1	0.9767439141012135	0.60122	0.48568	test
1	0.9792597964061831	0.7512	0.85175	test
1	0.043253832407174	0.36623	0.30598	test
1	0.9942783364532778	0.87232	0.46825	test
1	0.9234846290191496	0.80777	0.90484	test
1	0.531496632481687	0.76827	0.26758	test
1	0.912305622086863	0.62705	0.41808	test
1	0.9759842917507355	0.56852	0.92986	test
1	0.728143951069354	0.42255	0.43043	test
1	0.6170317389737605	0.80941	0.61393	test
1	0.28184868674565083	0.34367	0.16376	test
1	0.47547976462212277	0.20942	0.35429	test
1	0.35422363913390614	0.28255	0.17944	test
1	0.4351408658330543	0.50967	0.52578	test
1	0.1419436935058202	0.68615	0.45385	test
1	0.26874706179888247	0.49634	0.36573	test
1	0.3196930771551348	0.08373	0.2926	train
1	0.05251250950618556	0.5217	0.83002	train
1	0.4942168129047558	0.36289	0.1139	train
1	0.6279806667028284	0.56464	0.18518	train
1	0.4164433220349978	0.68242	0.56582	train
1	0.6907554202678097	0.83106	0.86883	train
1	0.7572398396613289	0.91802	0.90009	train
1	0.7087593344664284	0.71646	0.98806	train
1	0.7837977311859037	0.82975	0.39293	train
1	0.641545514197784	0.63391	0.91849	train
1	0.5639589470756015	0.39974	0.46054	train
1	0.8440723026865307	0.90046	0.93323	train
1	0.48604879534125	0.45818	0.05662	train
1	0.3414250977611068	0.792	0.36175	train
1	0.804818931095233	0.7652	0.88641	train
1	0.8858873009168065	0.82879	0.77391	train
1	0.07686329946383426	0.08479	0.1411	train
1	0.19543241167761358	0.50027	0.27985	train
1	0.8320806682894375	0.81013	0.64818	train
1	0.6447638382313019	0.60636	0.55063	train
1	0.4588974738252642	0.80168	0.62779	train
1	0.6991122804850105	0.70649	0.46296	train
1	0.8528046001404198	0.83579	0.84613	train
1	0.9270178885052845	0.87558	0.99904	train
1	0.985611860295625	0.89077	0.47904	train
1	0.8943671902722687	0.79869	0.94652	train
1	0.9179197904753348	0.8769	0.62507	train
1	0.8571110775910354	0.48642	0.41869	train
1	0.4986856841001061	0.90912	0.41152	train
1	0.5133579193606761	0.57859	0.66865	train
1	0.854893847071772	0.87815	0.60158	train
1	0.775918618455441	0.8826	0.98609	train
1	0.40205890626009394	0.57291	0.1112	train
1	0.5451009627082184	0.74065	0.02191	train
1	0.274218848641495	0.69913	0.10883	train
1	0.5351835668695633	0.85472	0.37057	train
1	0.11181650885472837	0.69964	0.99999	train
1	0.1142728987215943	0.14768	1	train
1	0.9493328804847669	0.63111	0.90514	train
1	0.23398663988481497	0.04043	0.38956	train
1	0.7340666930528884	0.90985	0.99895	train
1	0.773317757015054	0.87574	0.63281	train
1	0.2847450617891281	0.51447	0.67961	train
1	0.966549759593274	0.70949	0.81888	train
1	0.3825098551074146	0.67602	0.99956	train
1	0.9257356652540618	0.58927	0.19701	train
1	0.8231773790496112	0.78882	0.98053	train
1	0.5901336704226674	0.41348	0.32376	train
1	0.299555754325071	0.55291	0.28828	train
1	0.7566010118523216	0.46618	0.999	train
